# Supplementary material for: Nano pom-poms prepared exosomes enable highly specific cancer biomarker detection
Source: Commun Biol. 2022 Jul 4;5:660. doi: 10.1038/s42003-022-03598-0 (PMC9253007; doi:10.1038/s42003-022-03598-0)
Supplement: Supplementary file 4 — Supplementary Data 1 [file 42003_2022_3598_MOESM4_ESM.xlsx]

## Sheet: Figure 1
Figure 1d											Figure 1e
Size (nm)	UC		NanoPoms								NanoPoms	ExoEasy
	MEAN	SD	MEAN	SD						Isolate 1 average size (nm)	113	195
0.5	0	0	0	0						Isolate 2 average size (nm)	133	189
1.5	0	0	0	0						Isolate 3 average size (nm)	110	204
2.5	0	0	0	0						Isolate 4 average size (nm)	103	182
3.5	0	0	0	0
4.5	0	0	0	0
5.5	0	0	0	0
6.5	0	0	0	0
7.5	0	0	0	0
8.5	0	0	0	0
9.5	0	0	0	7
10.5	0	0	0	33
11.5	0	0	0	131
12.5	0	0	0	412
13.5	0	0	0	1037
14.5	0	0	0	2128
15.5	0	0	0	3599
16.5	0	0	0	5085
17.5	0	0	0	6076
18.5	0	0	0	6211
19.5	0	0	0	5497
20.5	0	0	0	4260
21.5	0	0	338	2923
22.5	0	0	507	1795
23.5	0	0	845	997
24.5	80	0	1521	506
25.5	160	2	2366	236
26.5	400	4	3549	102
27.5	720	8	5408	42
28.5	1440	15	8112	23
29.5	2640	28	12675	28
30.5	4800	50	26533	39
31.5	8560	86	97006	52
32.5	14880	146	407290	67
33.5	25120	242	1355042	83
34.5	41280	389	3408730	101
35.5	66000	612	6772506	120
36.5	102880	937	11240528	139
37.5	156320	1402	16401450	158
38.5	231760	2048	21941270	176
39.5	335440	2924	27780220	194
40.5	474400	4082	34028995	210
41.5	656080	5574	40864538	225
42.5	888160	7452	48402276	238
43.5	1178320	9757	56591847	249
44.5	1533760	12524	65148993	259
45.5	1961040	15768	73545082	268
46.5	2466160	19488	81080623	275
47.5	3054320	23661	87040408	282
48.5	3730560	28243	90889552	287
49.5	4499680	33172	92431508	292
50.5	5367280	38370	91856232	296
51.5	6339600	43755	89664302	300
52.5	7424160	49244	86511100	304
53.5	8630560	54772	83046093	310
54.5	9969760	60307	79802476	321
55.5	11454800	65858	77159147	346
56.5	13100160	71499	75357100	403
57.5	14921440	77365	74543534	515
58.5	16935040	83659	74820018	709
59.5	19157440	90628	76279333	1013
60.5	21605040	98532	79029470	1459
61.5	24293680	107609	83206812	2086
62.5	27238720	118029	88983063	2943
63.5	30455200	129876	96570318	4084
64.5	33958240	143140	106000000	5571
65.5	37763360	157735	118000000	7468
66.5	41887680	173519	133000000	9840
67.5	46350240	190340	151000000	12745
68.5	51172880	208059	173000000	16233
69.5	56380880	226587	198000000	20336
70.5	62003200	245909	229000000	25067
71.5	68072800	266099	264000000	30414
72.5	74626240	287324	305000000	36339
73.5	81703760	309838	353000000	42779
74.5	89348160	333959	406000000	49652
75.5	97604160	360031	464000000	56859
76.5	107000000	388382	528000000	64301
77.5	116000000	419276	596000000	71890
78.5	126000000	452870	666000000	79563
79.5	138000000	489182	737000000	87299
80.5	150000000	528069	808000000	95126
81.5	162000000	569234	875000000	103126
82.5	176000000	612229	937000000	111429
83.5	191000000	656479	993000000	120198
84.5	206000000	701315	1040000000	129596
85.5	223000000	746005	1080000000	139764
86.5	240000000	789788	1100000000	150788
87.5	258000000	831912	1120000000	162688
88.5	278000000	871671	1130000000	175415
89.5	297000000	908433	1120000000	188859
90.5	318000000	941677	1110000000	202877
91.5	340000000	971015	1090000000	217308
92.5	361000000	996220	1060000000	232000
93.5	384000000	1017240	1030000000	246824
94.5	407000000	1034213	990000000	261688
95.5	430000000	1047468	951000000	276542
96.5	453000000	1057522	910000000	291378
97.5	477000000	1065061	869000000	306226
98.5	500000000	1070912	829000000	321151
99.5	523000000	1075999	791000000	336245
100.5	545000000	1081282	755000000	351615
101.5	568000000	1087690	721000000	367379
102.5	589000000	1096043	690000000	383658
103.5	610000000	1106982	662000000	400568
104.5	630000000	1120911	636000000	418219
105.5	650000000	1137961	613000000	436706
106.5	668000000	1157988	592000000	456108
107.5	686000000	1180598	573000000	476483
108.5	703000000	1205194	557000000	497863
109.5	719000000	1231036	542000000	520255
110.5	735000000	1257308	528000000	543628
111.5	749000000	1283174	516000000	567919
112.5	763000000	1307829	505000000	593027
113.5	777000000	1330529	495000000	618810
114.5	790000000	1350619	485000000	645092
115.5	803000000	1367540	476000000	671663
116.5	816000000	1380833	468000000	698284
117.5	828000000	1390138	460000000	724693
118.5	841000000	1395183	452000000	750616
119.5	854000000	1395781	445000000	775765
120.5	867000000	1391815	438000000	799856
121.5	881000000	1383236	432000000	822604
122.5	896000000	1370052	425000000	843731
123.5	911000000	1352325	419000000	862968
124.5	928000000	1330170	414000000	880055
125.5	945000000	1303752	409000000	894738
126.5	964000000	1273290	404000000	906773
127.5	983000000	1239064	400000000	915919
128.5	1000000000	1201414	396000000	921950
129.5	1030000000	1160751	393000000	924656
130.5	1050000000	1117561	390000000	923856
131.5	1070000000	1072411	388000000	919422
132.5	1100000000	1025946	386000000	911305
133.5	1130000000	978879	385000000	899571
134.5	1160000000	931981	384000000	884445
135.5	1190000000	886043	384000000	866362
136.5	1220000000	841833	385000000	846019
137.5	1250000000	800034	386000000	824420
138.5	1280000000	761176	387000000	802902
139.5	1310000000	725561	389000000	783121
140.5	1340000000	693225	391000000	766959
141.5	1370000000	663920	394000000	756351
142.5	1400000000	637176	396000000	753003
143.5	1430000000	612411	399000000	758070
144.5	1460000000	589120	401000000	771883
145.5	1480000000	567096	402000000	793833
146.5	1510000000	546685	402000000	822465
147.5	1530000000	529033	400000000	855719
148.5	1550000000	516241	396000000	891236
149.5	1560000000	511323	390000000	926631
150.5	1580000000	517765	380000000	959694
151.5	1590000000	538669	367000000	988526
152.5	1590000000	575772	351000000	1011603
153.5	1590000000	628940	332000000	1027810
154.5	1590000000	696383	311000000	1036433
155.5	1590000000	775297	287000000	1037141
156.5	1580000000	862477	263000000	1029946
157.5	1570000000	954702	238000000	1015154
158.5	1550000000	1048923	214000000	993313
159.5	1530000000	1142339	191000000	965155
160.5	1510000000	1232423	171000000	931540
161.5	1490000000	1316938	153000000	893405
162.5	1460000000	1393948	137000000	851717
163.5	1430000000	1461830	124000000	807440
164.5	1390000000	1519280	114000000	761508
165.5	1360000000	1565319	105000000	714814
166.5	1320000000	1599289	97892067	668199
167.5	1290000000	1620846	92086917	622469
168.5	1250000000	1629945	87152117	578403
169.5	1210000000	1626814	82795804	536780
170.5	1160000000	1611929	78793884	498396
171.5	1120000000	1585980	74988173	464077
172.5	1080000000	1549829	71276933	434675
173.5	1040000000	1504481	67603887	411019
174.5	997000000	1451036	63945713	393826
175.5	957000000	1390654	60302411	383570
176.5	917000000	1324524	56688684	380361
177.5	877000000	1253822	53127347	383880
178.5	839000000	1179694	49645271	393419
179.5	802000000	1103224	46269834	408007
180.5	767000000	1025420	43026724	426568
181.5	733000000	947203	39938756	448040
182.5	700000000	869393	37023844	471464
183.5	669000000	792714	34295846	496007
184.5	640000000	717788	31762874	520967
185.5	612000000	645145	29428308	545766
186.5	585000000	575234	27290458	569922
187.5	561000000	508436	25344085	593043
188.5	537000000	445084	23579725	614805
189.5	516000000	385501	21985886	634940
190.5	496000000	330038	20548710	653230
191.5	477000000	279155	19253494	669498
192.5	459000000	233539	18085197	683601
193.5	443000000	194295	17029285	695428
194.5	429000000	163181	16071731	704895
195.5	415000000	142599	15199522	711946
196.5	403000000	134650	14401335	716546
197.5	391000000	139192	13667199	718685
198.5	381000000	153358	12988326	718372
199.5	372000000	173512	12357449	715638
200.5	364000000	196887	11768653	710534
201.5	356000000	221803	11217206	703128
202.5	349000000	247336	10698883	693506
203.5	344000000	273010	10210642	681771
204.5	339000000	298604	9749610	668041
205.5	334000000	324040	9314097	652450
206.5	330000000	349320	8902075	635143
207.5	327000000	374491	8512192	616279
208.5	325000000	399622	8143265	596025
209.5	323000000	424790	7793942	574561
210.5	322000000	450069	7463378	552073
211.5	321000000	475525	7150728	528756
212.5	321000000	501208	6854978	504811
213.5	321000000	527153	6575283	480448
214.5	321000000	553371	6310798	455884
215.5	323000000	579852	6060847	431342
216.5	324000000	606561	5824754	407058
217.5	326000000	633438	5601674	383278
218.5	328000000	660398	5390931	360262
219.5	331000000	687331	5191849	338288
220.5	334000000	714103	5003752	317651
221.5	337000000	740558	4825964	298664
222.5	340000000	766519	4657978	281654
223.5	344000000	791792	4498949	266950
224.5	348000000	816165	4348708	254860
225.5	352000000	839415	4206410	245645
226.5	356000000	861311	4071548	239483
227.5	361000000	881613	3943615	236433
228.5	365000000	900083	3822442	236422
229.5	370000000	916481	3707184	239248
230.5	375000000	930578	3597503	244608
231.5	379000000	942152	3493061	252136
232.5	384000000	950998	3393520	261449
233.5	389000000	956930	3298373	272174
234.5	394000000	959783	3207282	283970
235.5	398000000	959422	3120078	296539
236.5	403000000	955739	3036254	309625
237.5	408000000	948663	2955641	323013
238.5	412000000	938158	2877901	336522
239.5	417000000	924228	2802865	350002
240.5	421000000	906918	2730026	363326
241.5	425000000	886318	2659553	376388
242.5	429000000	862564	2590770	389098
243.5	433000000	835840	2523846	401378
244.5	437000000	806380	2458612	413161
245.5	440000000	774472	2394561	424389
246.5	444000000	740459	2331862	435010
247.5	447000000	704749	2270177	444979
248.5	450000000	667816	2209675	454256
249.5	454000000	630210	2149849	462806
250.5	456000000	592571	2091037	470596
251.5	459000000	555635	2032732	477600
252.5	462000000	520248	1975103	483795
253.5	465000000	487368	1918150	489160
254.5	469000000	458050	1861535	493682
255.5	469000000	433396	1805596	497348
256.5	471000000	414459	1750164	500150
257.5	473000000	402088	1695070	502088
258.5	475000000	396759	1640483	503163
259.5	477000000	398444	1586403	503385
260.5	478000000	406598	1532830	502767
261.5	479000000	420269	1479764	501332
262.5	480000000	438282	1427374	499110
263.5	481000000	459414	1375322	496142
264.5	482000000	482519	1323946	492477
265.5	482000000	506587	1273246	488179
266.5	483000000	530769	1223391	483326
267.5	483000000	554363	1174043	478011
268.5	482000000	576804	1125709	472346
269.5	482000000	597641	1078051	466464
270.5	481000000	616522	1031407	460518
271.5	479000000	633178	985608	454684
272.5	478000000	647413	940823	449159
273.5	476000000	659091	897052	444161
274.5	474000000	668137	854295	439922
275.5	472000000	674523	812721	436683
276.5	469000000	678268	772330	434682
277.5	466000000	679433	732953	434144
278.5	462000000	678120	694928	435261
279.5	459000000	674465	658086	438183
280.5	455000000	668640	622427	442997
281.5	450000000	660848	588120	449719
282.5	446000000	651316	554996	458291
283.5	441000000	640301	523055	468575
284.5	436000000	628076	492635	480363
285.5	431000000	614934	463229	493384
286.5	425000000	601177	435175	507316
287.5	419000000	587115	408473	521803
288.5	413000000	573058	382785	536463
289.5	407000000	559305	358449	550907
290.5	401000000	546141	335296	564745
291.5	395000000	533827	313157	577599
292.5	389000000	522589	292370	589110
293.5	382000000	512612	272597	598950
294.5	376000000	504032	253838	606823
295.5	369000000	496933	236093	612473
296.5	363000000	491343	219531	615690
297.5	356000000	487238	203814	616313
298.5	349000000	484547	188942	614231
299.5	343000000	483159	175084	609386
300.5	336000000	482933	162071	601775
301.5	330000000	483709	149903	591446
302.5	324000000	485318	138411	578499
303.5	318000000	487594	127764	563082
304.5	311000000	490377	117793	545388
305.5	305000000	493523	108498	525653
306.5	299000000	496904	99879	504146
307.5	294000000	500414	91767	481172
308.5	288000000	503968	84331	457063
309.5	282000000	507500	77402	432173
310.5	277000000	510963	70980	406879
311.5	272000000	514326	65065	381572
312.5	266000000	517572	59488	356662
313.5	261000000	520695	54418	332568
314.5	256000000	523698	49686	309720
315.5	251000000	526587	45292	288551
316.5	247000000	529373	41405	269485
317.5	242000000	532065	37687	252917
318.5	238000000	534672	34307	239183
319.5	233000000	537197	31096	228519
320.5	229000000	539640	28223	221023
321.5	225000000	541995	25688	216626
322.5	221000000	544249	23322	215092
323.5	217000000	546382	21125	216051
324.5	213000000	548368	19097	219050
325.5	210000000	550178	17238	223613
326.5	206000000	551774	15548	229287
327.5	202000000	553117	14027	235671
328.5	199000000	554165	12675	242430
329.5	195000000	554875	11492	249292
330.5	192000000	555202	10309	256048
331.5	189000000	555106	9295	262542
332.5	186000000	554545	8281	268657
333.5	182000000	553484	7436	274314
334.5	179000000	551890	6760	279460
335.5	176000000	549736	6084	284064
336.5	173000000	547000	5408	288110
337.5	170000000	543667	4732	291597
338.5	167000000	539728	4225	294532
339.5	165000000	535180	3887	296929
340.5	162000000	530027	3380	298807
341.5	159000000	524280	3042	300190
342.5	156000000	517953	2704	301101
343.5	154000000	511070	2366	301568
344.5	151000000	503658	2197	301619
345.5	148000000	495748	1859	301280
346.5	146000000	487377	1690	300579
347.5	144000000	478585	1521	299543
348.5	141000000	469415	1352	298198
349.5	139000000	459913	1183	296568
350.5	137000000	450126	1014	294679
351.5	134000000	440101	845	292552
352.5	132000000	429890	845	290209
353.5	130000000	419540	676	287672
354.5	128000000	409100	676	284958
355.5	126000000	398619	507	282086
356.5	124000000	388143	507	279073
357.5	123000000	377717	338	275935
358.5	121000000	367384	338	272685
359.5	119000000	357182	338	269339
360.5	118000000	347152	338	265908
361.5	116000000	337325	169	262403
362.5			169
363.5			169
364.5			0
365.5			0
366.5			0
367.5			0
368.5			0
369.5			0
370.5			0
371.5			0
372.5			0
373.5			0
374.5			0
375.5			0
376.5			0
377.5			0
378.5			0
379.5			0
380.5			0
381.5			0
382.5			0
383.5			0
384.5			0
385.5			0
386.5			0
387.5			0
388.5			0
389.5			0
390.5			0
391.5			0
392.5			0
393.5			0
394.5			0
395.5			0
396.5			0
397.5			0
398.5			0
399.5			0
400.5			0

## Sheet: Figure 2
Figure 2a					Figure 2b						Figure 2 c&d
	UC	NanoPoms	Commercial Beads			Tumor Tissue	UC	NanoPoms	Commercial Beads		UC		NanoPoms
Patient 02					KRAS	6.2	17.48	14.69	0		BC Patients (s/n ratio)	Healthy Control (s/n ratio)	BC Patients (s/n ratio)	Healthy Control (s/n ratio)
Detected Variant(s)					PIK3CA	0	0	0	0		1.26	2.41	1.42	2.87
ERBB3, c.310G>T, p.Val104Leu	0.3375	0.3816	NGS failed QC		ERBB2	12.4	21.95	20.14	0		1.23	3.82	2.41	2.13
					ERBB3	6	0	0	0		1.47	1.49	5.82	3.18
					KIT	0	0	0	0		1.3	2.69	3.98	1.26
Patient 03					HRAS	0	0	0	0		4.2	1.27	4.42	3.91
Detected Variant(s)					ALK	9.4	0	0	0		1.29	2.57	6.13	1.29
KIT, c.1364T>G, p.Leu455Arg	Not detectable	0.0932	NGS failed QC		FGFR1	0	0	0	0		1.49	5	1.38	1.24
ERBB2, c.2423A>G, p.Asp808Gly	Not detectable	0.083	NGS failed QC		FDGFRA	0	56.86	54.76	0		1.27	1.25	5.06	1.26
					MTOR	14.5	0	0	0		1.21	5.16	1.52	1.29
Patient 08					BRCA1	41.5	0	0	0		1.3	2.06	1.33	1.48
Detected Variant(s)					AKT1	0	0	0	0		1.29		3.22
PDGFRA, c.1432T>C, p.Ser478Pro	0.5686	0.5476	Normal input, Library Failed, did not load		MET	0	0	0	0		1.46		2.87
KRAS, c.35G>A, p.Gly12Asp	0.1748	0.1469	Normal input, Library Failed, did not load		KMT2D	46.9	0	0	0		1.27		1.34
ERBB2, c.2305G>A, p.Asp769Asn	0.2195	0.2014	Normal input, Library Failed, did not load		RUNX1	38	0	0	0		1.36		5.63
					LRP1B	46.9	0	0	0		1.21		4.8
Patient 14					JAK2	44.6	0	0	0		1.28		1.39
Detected Variant(s)					NSD1	39.7	0	0	0		1.34		5.89
PIK3CA, c.1634A>C, p.Glu545Ala	Not detectable	0.027	Not detectable		SUZ12	36	0	0	0		1.47		1.28
					CEBPA	26.9	0	0	0		4		1.32
Patient 15											1.26		1.86
Detected Variant(s)											1.28		2.45
ALK, c.4472A>G, p.Lys1491Arg	0.4764	Low input, Library Failed, did not load	Normal input, Library Failed, did not load								1.43		2.1
PDGFRA, c.1939A>G, p.Ile647Val	0.1416	Low input, Library Failed, did not load	Normal input, Library Failed, did not load								2.87		1.3
ERBB2, c.929C>T, p.Ser310Phe	0.2935	Low input, Library Failed, did not load	Normal input, Library Failed, did not load								1.28		5.93
											1.51		5.81
Patient 17											4.37		1.44
Detected Variant(s)											1.35		5.66
ERBB3, c.3355A>T, p.Ser1119Cys	0.5455	Low input, Library Failed, did not load	NGS failed QC								1.34		6.14
											4.02		4.76
Patient 19											1.31		6
Detected Variant(s)
KRAS, c.442A>G, p.Thr148Ala	Not detectable	0.0672	NGS failed QC
FGFR1, c.396_398delTGA, p.Asp133del	Not detectable	0.0479	NGS failed QC
Patient 24
Detected Variant(s)
PIK3CA, c.1633G>A, p.Glu545Lys	0.2761	0.11	NGS failed QC
KRAS, c.442A>C, p.Thr148Pro	Not detectable	0.0612	NGS failed QC
Patient 25
Detected Variant(s)
MAP2K1, c.906G>C, p.Met302Ile	Not detectable	0.0654	Normal input, Library Failed, did not load
Patient 26
Detected Variant(s)
No variant detected	No variant detected	No variant detected	NGS failed QC
Patient 28
Detected Variant(s)
No variant detected	No variant detected	Low input, Library Failed, did not load	Normal input, Library Failed, did not load
Health 02
Detected Variant(s)	UH02N	BH02	BH02N
No variant detected	No variant detected	NGS failed QC	NGS failed QC
Health 04
Detected Variant(s)
No variant detected	No variant detected	Low input, Library Failed, did not load	Normal input, Library Failed, did not load
Health 07
Detected Variant(s)
No variant detected	No variant detected	Low input, Library Failed, did not load	Normal input, Library Failed, did not load
Health 08
Detected Variant(s)
PDGFRA, c.1432T>C, p.Ser478Pro	0.5686	Low input, Library Failed, did not load	Normal input, Library Failed, did not load

## Sheet: Figure 4a
Bladder Cancer Urine EV small RNA Seq			Healthy control Urine EV small RNA Seq
	UC	NanoPoms	UC	NanoPoms
tRNA	64.3489	47.5271	69.8859	49.6187
lncRNA	18.8946	42.0177	14.6805	42.0962
miRNA	12.3977	4.94443	8.58799	4.19069
snRNA	1.91557	1.40851	4.66256	1.15712
snoRNA	0.18107	0.2899	0.23176	0.38234
miscRNA	0.50152	0.89519	0.46196	0.50874
rRNA	1.38687	1.9816	1.08657	0.85019
scaRNA	0.00712	0.06642	0.00916	0.01324
Mt-tRNA	0.01673	0.02871	0.01112	0.02511
Mt_rRNA	0.00266	0.01436	0.00326	0.01499
scRNA	0	0.00017	1e-05	1e-05
vaultRNA	0.00387	0.00223	0.00251	0.00271
sRNA	0.00097	0.00117	0.0008	0.00093
Other	0.34246	0.82252	0.37592	1.13899

## Sheet: Figure 6c
	48 HR						72HR
	HTB9-Exo		HEK293-Exo		-Control		HTB9-Exo		HEK293-Exo		-Control
	MEAN	SD	MEAN	SD	MEAN	SD	MEAN	SD	MEAN	SD	MEAN	SD
Lung	269646	141031	339938	56710.2	100349	137.753	347564	254155	673274	339901	100449	137.753
Liver	2916450	1529838	883352	847179	258482	134	4804370	913721	2736761	1076882	311369	134
Kidney	245480	59412.7	155814	28065	98132.7	437	269693	130317	251339	111003	123649	437
Spleen	405825	220100	260739	1667.85	142685	1345	1061030	551432	535486	231389	122585	1345
Heart	391459	95805.9	83875.9	14806.8	111849	134.753	256060	26829.7	76880.8	18067.1	100349	134.753
Brain	144967	7377.11	96848.7	1347.75	111450	377.11	159257	32490.4	104051	24466.2	102150	377.11
